# Supplementary material for: Type-2 CD8+ T-cell formation relies on interleukin-33 and is linked to asthma exacerbations
Source: Nat Commun. 2023 Aug 23;14:5137. doi: 10.1038/s41467-023-40820-x (PMC10447424; doi:10.1038/s41467-023-40820-x)
Supplement: Supplementary file 4 — Source Data [file 41467_2023_40820_MOESM4_ESM.xlsx]

## Sheet: Figure 1A
Figure 1A
			IL-5+ CD8			IL-9+ CD8			IL-13+ CD8			IL-5+ CD4			IL-9+ CD4			IL-13+ CD4
			HC	Asthma		HC	Asthma		HC	Asthma		HC	Asthma		HC	Asthma		HC	Asthma
			0.39	0.68		0.28	0.75		0.19	1.67		0.61	4.09		0.3	3.65		1.86	5.42
			2.6	1.58		1.44	2.22		1.23	1.06		0.42	1.24		1.03	1.65667		1.41	1.82333
			0.99	0.84		0.6	0.95		0.28	2.1		1.65	1.32		0.61	1.47		0.94	1.95
			4.32	1.09		3.87	1.24		0.98	2.71		3.44	1.29		3.49	1.735		1.2	2.84
			0.12	1.06		0.52	0.92		0.1	1.07		0.18	1.545		0.61	0.82		1.33	0.875
			1.52	5.13		1.98	2.14		0.55	1.635		2.95	1.885		1.33	1.76		1.87	1.36
			0.83	1.42		1.08	1.49		0.33	2.045		2.33	1.63		1.48	1.3		1.43	2.14
			0.24	1.16		0.49	0.93		0.74	0.56		0.62	1.74		0.7	2.21		1.65	1.1
			0.35	0.84		0.7	1.6		0.37	2.325		0.85	3.635		0.95	2.8775		1.21	3.43
			0.4	0.91		0.49	0.99		0.43	1.32333		0.97	1.66		0.79	2.71667		1.02	2.37333
			0.67	1.42		0.74	1.27		0.47	2.35		1.11	1.04		0.78	0.86		1.13	2.08
			0.68	1.49		0.53	1.77		0.36	2.3		0.73	2.45		0.79	1.41		0.77	6.18
			0.8	1.74		0.29	1.95		2.06	0.72		0.7	0.74		0.42	0.81		3.22	0.97
			0.42	4.11		0.45	2.17		1.61	0.36		0.47	1.31		0.67	1.75		2.54	1.51
			0.35	4.84		0.3	2.69		0.46	2.305		0.46	3.055		0.56	2.545		1.17	1.86
			0.13	1.08		0.44	1.07		0.087	2.255		0.22	1.515		0.32	1.125		1.29	3.55
			0.36	2.45		0.33	1.38		0.63	1.71		0.42	1.58		0.4	1.575		0.86	2.605
				0.7			0.95			0.485			1.4			0.895			1.905
				1.55			0.885			1.835			2.35			3.055			2.18
				1.45			1.1			1.03			0.99			1.01			3.23
				1.1			1.215			1.72			1.69			2.49			5.33
				0.885			0.67			2.585			2.05			2.62			1.485
				0.805			1.125			2.4675			2.55			2.15			3.37
				0.82			0.86			0.83			2.41			2.01			2.31
				3.24			1.28			2.06			3.51			2.12			2.1
				0.71			0.925			2.415			1.85			2.2			1.97
				1.765			3.485			1.325			1.335			1.525			2.37
				4.19			2.61			1.12			1.745			2.975			1.43
				2.01			1.15			1.185			2.585			1.94			5.015
				1.71			0.645			1.15			1.405			1.09			1.97
				3.06			1.92			0.89			1.365			0.785			0.935
				5.625			3.45			3.48			2			1.865			3.345
				3.68			1.865			0.46			1.025			1.21			1.485
				1.985			2.78			0.52			2.17			3.66			1.735
				2.955			1.475			1.365			2.235			1.13			1.895
				0.68			0.41			0.45			0.82			0.78			2.22
				0.35			0.76			2.14			1.51			0.5			1.66
				0.21			0.33			0.5			1.58			1.65			2.63
				0.35			0.76			1.56			2.18			0.64			1.79
				0.68			6.19			0.39			1.05			0.8			1.14
				1.66			0.51			0.33			1.03			0.5			1.77
				1.51			2.66			1.07			1.64			1.08			1.74
				0.62			1.3			1.59			1.12			0.56			3.42
				1.81			0.57			2.28			10.1			3.71			1.14
				1.17			1.59			0.34			0.92			0.76			1.17
				0.54			0.56			0.082			0.88			0.76			0.74
				2.32			0.61			1.57			0.56			0.5			0.84
				1.29			0.86			0.18			0.82			0.64			1.7
				1.27			0.43			0.47			1.2			8.21			2.86
				0.65			0.7			0.37			0.74			0.57			1.72
				1			0.45			0.3			0.5			0.4			0.81
				1.12			0.62			1.56			1.02			0.92			0.56
				0.68			0.84			0.46			1.41			1.86			1.45
				4.56			3.33			0.41			1.54			1.1			1.22
				0.55			1.61			0.96			0.73			2.05			0.9

## Sheet: Figure 1B
Figure 1B
			IFNg+IL-5+ CD8			IFNg+IL-9+ CD8			IFNg+IL-13+ CD8
			HC	Asthma		HC	Asthma		HC	Asthma
			0.19292	0.78		0.08533	0.78		0.27454	0.69
			0.53126	0.816667		0.51308	0.83		0.05656	0.236667
			0.1653	0.28		0.09234	0.32		0.1311	0.36
			1.326	0.47		1.47225	0.59		0.39325	0.83
			0.05966	0.66294		0.18212	0.26406		0.15072	0.41181
			1.0605	0.96837		0.64842	0.5163		0.22422	0.27846
			0.411	0.86		0.327	0.6075		0.279	0.81
			0.1216	0.56		0.1368	0.48		0.2508	0.34
			0.20582	0.9125		0.2761	1.0825		0.15562	1.27
			0.15525	0.466667		0.1104	0.413333		0.1104	0.406667
			0.52318	0.58		0.25452	0.68		0.62216	0.51
			0.38458	1.77		0.4305	1.14		0.56252	1.51
			0.29713	0.64		0.22112	0.45		0.98813	0.24
			0.0999	0.38		0.296	0.51		0.3774	0.063
			0.19929	1.53823		0.21462	1.43035		0.66941	0.36212
			0.05916	0.55046		0.25908	0.78348		0.07752	1.3026
			0.21352	0.84866		0.27632	0.68088		0.76616	2.06894
				0.476575			0.2624			0.569625
				1.17313			0.89995			0.76344
				0.46			0.42			0.83
				0.83			0.88			1.19
				2.275			0.88			1.025
				1.6			1.0125			0.765
				1.17			0.72			0.67
				2.65			1.53			0.64
				2.5158			1.424			1.7474
				0.88048			1.13124			0.23536
				1.73455			1.11728			0.482275
				0.64958			0.56272			0.417
				0.5655			0.79039			0.83375
				0.4677			0.408			0.55725
				1.55411			0.77907			1.11887
				0.3893			0.58027			0.30012
				0.89425			1.82025			0.59925
				1.40328			0.85326			1.41471
				0.0534			0.11392			0.07476
				1.06085			0.22083			1.70169
				0.17746			0.2802			0.15878
				0.78795			0.3193			0.43775
				0.38556			0.23868			0.2142
				1.01918			0.389			0.38122
				0.3922			0.2226			0.2279
				0.71036			0.4956			0.51212
				2.82552			1.18695			0.77586
				0.16692			0.20124			0.08268
				0.2232			0.23808			0.09176
				0.34506			0.37488			0.2556
				0.5016			0.3496			0.05244
				0.67671			0.3285			0.29565
				0.22218						0.4356
				0.42582			0.17066			0.13524
				1.23942			0.3775			0.23858
				0.3465			1.4301			1.17132
				0.37522			0.6622			0.53515
				0.75647			0.4369			0.31354
							1.48902			0.19734

## Sheet: Figure 1C and D
Figure 1C and D
			IFNg % of all CD4+	IL-4 % of all CD4+	IL-5 % of all CD4+	IL-9 % of all CD4+	IL-13 % of all CD4+	IL-17A % of all CD4+	IFNg % of all CD8+	IL-4 % of all CD8+	IL-5 % of all CD8+	IL-9 % of all CD8+	IL-13 % of all CD8+	IL-17A % of all CD8+
		IFNg % of all CD4+	1	0.544034	-0.02047	0.004234	0.379524	0.206657	0.575465	0.038444	-0.08188	-0.15734	0.001451	0.128525
		IL-4 % of all CD4+	0.544034	1	0.263059	0.268788	0.754688	0.140785	0.402682	0.454301	0.141355	-0.00636	0.147899	-0.05329
		IL-5 % of all CD4+	-0.02047	0.263059	1	0.791937	0.123187	-0.06969	0.130953	0.241503	0.9625	0.715038	-0.05868	0.028869
		IL-9 % of all CD4+	0.004234	0.268788	0.791937	1	0.269952	0.082662	0.01506	0.174389	0.799174	0.849812	0.148592	-0.25608
		IL-13 % of all CD4+	0.379524	0.754688	0.123187	0.269952	1	-0.04778	0.301428	0.199526	0.091661	0.055936	0.403676	-0.29249
		IL-17A % of all CD4+	0.206657	0.140785	-0.06969	0.082662	-0.04778	1	0.068862	0.176887	-0.09096	0.089746	0.109124	-0.14709
		IFNg % of all CD8+	0.575465	0.402682	0.130953	0.01506	0.301428	0.068862	1	0.316261	0.071048	-0.07994	0.153949	0.415557
		IL-4 % of all CD8+	0.038444	0.454301	0.241503	0.174389	0.199526	0.176887	0.316261	1	0.166887	0.081293	0.259029	-0.01324
		IL-5 % of all CD8+	-0.08188	0.141355	0.9625	0.799174	0.091661	-0.09096	0.071048	0.166887	1	0.787354	0.064264	-0.00235
		IL-9 % of all CD8+	-0.15734	-0.00636	0.715038	0.849812	0.055936	0.089746	-0.07994	0.081293	0.787354	1	0.189078	-0.19897
		IL-13 % of all CD8+	0.001451	0.147899	-0.05868	0.148592	0.403676	0.109124	0.153949	0.259029	0.064264	0.189078	1	-0.18657
		IL-17A % of all CD8+	0.128525	-0.05329	0.028869	-0.25608	-0.29249	-0.14709	0.415557	-0.01324	-0.00235	-0.19897	-0.18657	1

## Sheet: Figure 2A
Figure 2A
	IL-5+ CD8				IL-9+ CD8				IL-13+ CD8
	HC	0-1 Exa	≥2 Exa		HC	0-1 Exa	≥2 Exa		HC	0-1 Exa	≥2 Exa
	0.39	0.21	1.71		0.28	0.33	0.645		0.19	0.45	0.082
	2.6	0.35	1.55		1.44	0.76	0.885		1.23	0.5	1.56
	0.99	1.51	1.47333		0.6	1.3	1.85667		0.28	1.56	0.96
	4.32	0.54	0.91		3.87	0.61	0.99		0.98	0.39	1.07
	0.12	1.29	1.435		0.52	0.43	1.645		0.1	0.33	2.045
	1.52	0.65	2.45		1.98	0.7	1.38		0.55	1.07	1.32333
	0.83	1.17	0.7		1.08	0.56	0.95		0.33	1.59	0.56
	0.24	4.56	5.625		0.49	3.33	3.45		0.74	2.28	2.325
	0.35	1	1.09		0.7	0.45	1.24		0.37	0.47	2.3
	0.4	0.68	3.4325		0.49	0.84	1.7975		0.43	0.46	2.255
	0.67	2.32	1.42		0.74	0.86	1.49		0.47	2.14	2.305
	0.68	1.12	2.955		0.53	0.62	1.475		0.36	1.57	1.72
	0.8	0.68	0.805		0.29	0.41	1.125		2.06	0.18	2.4675
	0.42	0.62	0.82		0.45	0.57	0.86		1.61	0.37	0.83
	0.35	1.27	3.24		0.3	0.58	1.28		0.46	0.3	1.12
	0.13	0.55	4.84		0.44	1.61	2.69		0.087	0.41	1.15
	0.36		3.68		0.33		1.865		0.63		0.89
			0.84				0.95				3.48
			3.06				1.92				2.06
			1.42				1.27				2.415
			1.62				1.72667				2.1
			1.16				0.93				1.635
			0.84				1.6				1.67
			1.1				1.215				1.06
			0.885				0.67				0.72
			4.19				2.61				0.36
			1.765				3.485				1.71
			2.01				1.15				0.485
			4.375				2.02				1.835
			1.985				2.78				0.52
			0.71				0.925				1.365
			1.305				0.94				2.585
			1.45				1.1				1.325
			0.68				0.75				0.46
			1.08				1.07				2.71
			0.68				0.51				1.185
			1.81				1.59				1.03
			1.66				2.66				2.35

## Sheet: Figure 2B
Figure 2B
	IFNg+IL-5+ CD8				IFNg+IL-9+ CD8				IFNg+IL-13+ CD8
	HC	0-1 Exa	≥2 Exa		HC	0-1 Exa	≥2 Exa		HC	0-1 Exa	≥2 Exa
	0.19292	1.06085	0.2232		0.08533	0.22083	0.23808		0.27454	1.70169	0.09176
	0.53126	1.01918	1.23942		0.51308	0.389	1.4301		0.05656	0.38122	1.17132
	0.1653	0.0534	0.75647		0.09234	0.11392	1.48902		0.1311	0.07476	0.19734
	1.326	0.17746	0.66294		1.47225	0.2802	0.26406		0.39325	0.15878	0.41181
	0.05966	0.78795	0.86		0.18212	0.3193	0.6075		0.15072	0.43775	0.81
	1.0605	0.38556	0.56		0.64842	0.23868	0.48		0.22422	0.2142	0.34
	0.411	0.3922	0.46667		0.327	0.2226	0.41333		0.279	0.2279	0.40667
	0.1216	2.82552	1.77		0.1368	1.18695	1.14		0.2508	0.77586	1.51
	0.20582	0.71036	1.53823		0.2761	0.4956	1.43035		0.15562	0.51212	0.36212
	0.15525	0.67671	0.55046		0.1104	0.3285	0.78348		0.1104	0.29565	1.3026
	0.52318	0.3465	0.83		0.25452	0.6622	0.88		0.62216	0.53515	1.19
	0.38458	0.34506	1.6		0.4305	0.37488	1.0125		0.56252	0.2556	0.765
	0.29713	0.5016	1.17		0.22112	0.3496	0.72		0.98813	0.05244	0.67
	0.0999	0.22218	2.65		0.296	0.17066	1.53		0.3774	0.13524	0.64
	0.19929	0.37522	1.73455		0.21462	0.4369	1.11728		0.66941	0.31354	0.48228
	0.05916	0.42582	0.5655		0.25908	0.3775	0.79039		0.07752	0.23858	0.83375
	0.21352		1.55412		0.27632		0.77907		0.76616		1.11887
			0.9125				1.0825				1.27
			2.5158				1.424				1.7474
			0.4677				0.408				0.55725
			0.28				0.32				0.36
			0.38				0.51				0.063
			0.81667				0.83				0.23667
			1.17313				0.89995				0.76344
			2.275				0.88				1.025
			0.88048				1.13124				0.23536
			0.84866				0.68088				2.06894
			0.89425				1.82025				0.59925
			1.40328				0.85326				1.41472
			0.78				0.78				0.69
			0.96837				0.5163				0.27846
			0.64				0.45				0.24
			0.47658				0.2624				0.56963
			0.3893				0.58027				0.30012
			0.47				0.59				0.83
			0.64958				0.56272				0.417
			0.46				0.42				0.83
			0.58				0.68				0.51

## Sheet: Figure 2C
Figure 2C
			IL-5+ CD8			IL-9+ CD8			IL-13+ CD8
			Low/medium	High		Low/medium	High		Low/medium	High
			1.1	1.62		1.215	1.72667		1.71	1.06
			1.765	0.84		3.485	0.95		0.52	2.1
			2.01	1.305		1.15	0.94		1.365	2.71
			1.42	1.71		1.27	0.645		1.67	1.07
			3.06	1.55		1.92	0.885		1.635	2.045
			1.08	0.91		1.07	0.99		2.35	0.56
			1.16	1.47333		0.93	1.85667		0.72	1.32333
			0.885	2.45		0.67	1.38		0.485	2.3
			3.68	0.84		1.865	1.6		2.415	0.36
			0.82	5.625		0.86	3.45		0.89	2.305
			0.71	0.7		0.925	0.95		0.46	2.255
			1.51	4.19		1.3	2.61		1.56	1.835
			4.56	0.68		3.33	0.75		2.28	1.03
			1.17	1.09		0.56	1.24		1.59	1.72
			1.27	4.375		0.58	2.02		0.3	2.585
			0.65	3.4325		0.7	1.7975		1.07	2.4675
			1	1.42		0.45	1.49		0.47	0.83
			0.68	4.84		0.84	2.69		0.46	2.06
			0.54	1.985		0.61	2.78		0.39	1.325
			0.68	2.955		0.51	1.475		0.082	1.12
			0.68	1.45		0.41	1.1		0.18	1.185
			0.35	0.805		0.76	1.125		0.5	1.15
			0.21	3.24		0.33	1.28		0.45	3.48
				2.32			0.86			2.14
				1.29			0.43			0.33
				1.12			0.62			1.57
				0.55			1.61			0.41
				0.62			0.57			0.37
				1.81			1.59			1.56
				1.66			2.66			0.96

## Sheet: Figure 2D
Figure 2D
			IL-5+ CD8			IL-9+ CD8			IL-13+ CD8
			Stable	Exa		Stable	Exa		Stable	Exa
			0.68	0.28		0.75	0.8		1.67	0
			1.58	1.87		2.22	1.15		1.06	1.41667
			0.84	1.31		0.95	1.14		2.1	2.35
			1.09	1.2		1.24	1.07		2.71	1.37
			1.06	0.66		0.92	1.06		1.07	1.32
			5.13	4.33		2.14	1.56		1.635	2.32
			1.42	2.19		1.49	1.59		2.045	1.72
			1.16	1.16		0.93	1.16		0.56	1.03333
			0.84	0.84		1.6	1.37		2.325	1.9175
			0.91	1.53		0.99	2.01		1.32333	2.34667
			1.42	0.9		1.27	2.7		2.35	2
			1.49	2.3		1.77	2.95		2.3	2.76
			1.74	1.26		1.95	3.09		0.72	0.863333
			4.11	4.51		2.17	2.49		0.36	1.16
			4.84	5.01		2.69	1.8		2.305	2.22
			1.08	3.5		1.07	1.5		2.255	1.905
			2.45	3.4		1.38	1.86		1.71	1.73
			0.7	0.99		0.95	2.865		0.485	0.595
			1.55	3.38		0.885	2.23		1.835	1.38
			1.45	1.27		1.1	1.49		1.03	0.77
			1.1	1.175		1.215	1.305		1.72	1.51
			0.885	1.415		0.67	1.005		2.585	2.88
			0.805	0.5245		1.125	1.57		2.4675	3.2075
			0.82	3.5		0.86	2.81		0.83	0.61
			3.24	3.7		1.28	3.48		2.06	3.8
			0.71	1.315		0.925	1.6		2.415	2.83
			1.765	2.315		3.485	3.595		1.325	0.96
			4.19	5.985		2.61	3.27		1.12	0.735
			2.01	2.15		1.15	1.885		1.185	1.215
			1.71	2.47		0.645	1.445		1.15	0.61
			3.06	3.105		1.92	2.275		0.89	1.16
			5.625	4.38		3.45	3.49		3.48	1.805
			3.68	4.585		1.865	2.59		0.46	0.34
			1.985	2.77		2.78	1.735		0.52	0.46
			2.955	5.005		1.475	1.665		1.365	1.98

## Sheet: Figure 2E
Figure 2E
			Th2 HC	Tc2 HC	Th2 Asthma	Tc2 Asthma	Th2 Exac.	Tc2 Exac.
			3.94	2.51	4.98	8.1	25.37	22.64
			4.07	3.32	5.64	4.44	10.68	10.46
			4.4	3.73	3.42	6.08	7.63	5.85
			8.84	11.628	5.68	5.17	9.85	7.54
			4.27	3.54	6.42	6.64	6.72	6.46
			5.83	6.59	5.65	7.97	7.25	3.9
			5.81	5.05	5.21	4.78	11.15	12
			4.9	4.95	2.07	3.64	11.57	8.94
			4.94	4.5	5.47	5.85	4.78	6.51
			4.03	3.82	6.44	3.1	8.38	8.7
			3.55	4.08	2.9	5.15	10.93	11.15
			4.15	3.97	5.66	5.06	8.57	8.96
			5.68	5.36	12.9	12.44	6.35	7.85
			5.81	5.23	5.93	7.28	5.02	6.41
			4.11	4.99	5.2	3.522	8.34	9.44
			2.33	1.31	5.52	4.43	10.18	12.39
			3.5	4.99	4.93	3.58	5.7	6.87
					3.15	2.54	10.2	10.09
					45.71	36.93	5.9	3.62
					3.4	3.03	13.1	7.89
					3.7	2.97	10.2	5.22
					7.44	7.31	9.4	8.38
					5.11	4.91	7.76	8.05
					11.41	6.13	9.31	9.09
					8.56	6.92	11.09	16.35
					5.2	4.72	9.46	10.36
					5.96	3.27	11.44	5.75
					5.55	7.26	8.11	8.51
					8.85	8.85	12.13	11.58
					4.88	5.09	8.84	8.84
					10.29	8.68	7.5	8.38
					9.95	7.45	13.44	13.79
					9.01	7.28	10.84	13.06
					4.65	5.35	8.19	11.03
					4.29	5.19	10.76	10.94
					7.4	10.06
					9.35	9.98
					5.3	5.5
					6.15	7.38
					8.83	5.65
					5.85	5.56
					17.35	9.34
					12.25	7.07
					6.44	7.98
					6.25	6.93
					8.25	8.71
					7.64	9.46
					8.62	4.87
					9.22	8.04
					12.71	8.2
					7.96	9
					7.92	8.71
					6.38	5.28
					6.03	10.21
					4.21	4.67
					6.49	8.71

## Sheet: Figure 3A
Figure 3A
				IL-5 (pg/mL)			IL-13 (pg/mL)
			Tc1 m2	0		Tc1 m2	155.825
			Tc1 m3	0		Tc1 m3	151.893
			Tc2 m2	527.638		Tc2 m2	17506.3
			Tc2 m3	651.561		Tc2 m3	20851.8
			Th2 m4	8.50526		Th2 m4	1519.11
			Th2 m5	12.2512		Th2 m5	2221.99

## Sheet: Figure 3C
Figure 3C
		Eosinophils (10E4)					GR1+					OTI/OTIIs (10E4)
		no cells_OVA+HDM	OTI Tc1_OVA+HDM	OTI Tc2_OVA+HDM	OTII Th2_OVA+HDM		no cells_OVA+HDM	OTI Tc1_OVA+HDM	OTI Tc2_OVA+HDM	OTII Th2_OVA+HDM		no cells_OVA+HDM	OTI Tc1_OVA+HDM	OTI Tc2_OVA+HDM	OTII Th2_OVA+HDM
		4.68	4.63	28.3	29		13.1	33.6	53.9	41.6		0.0021	0.43615	0.4	0.1185
		9.93	20.3	33.1	18.2		8.32	10.6	51.9	52.8		0.02243	0.091	0.3135	0.12
		9.42	16.5	4.88	57.2		17.3	3.18	45.4	61		0.01213	0.0294	0.07725	1.24
		19.3	9.78	25.8	27.4		11.7	6.76	55.9	26.3		0.06885	0.1104	0.22125	0.088
			9.63	32.2	18.3			27.6	50.5	17.4		0.0204	0.24525	0.2142	0.11025
				18.7	61.8				42	48.4				0.119	2.4617

[truncated: 69 more sheets: Figure 3D, Figure 4B, Figure 4C, Figure 4D, Figure 4E, Figure 4G, Figure 4H, Figure 4I, Figure 4J, Figure 5B, Figure 5C, Figure 5D, Figure 6B, Figure 6C, Figure 6D, Figure 6E, Figure 6F, Figure 6G, Figure 7B, Figure 7C …]
